# Supplementary material for: Homogeneity of the 16S rDNA sequence among geographically disparate isolates of Taylorella equigenitalis
Source: BMC Vet Res. 2006 Jan 6;2:1. doi: 10.1186/1746-6148-2-1 (PMC1360666; doi:10.1186/1746-6148-2-1)
Supplement: Additional File 2 — Table 1 [file 1746-6148-2-1-S2.xls]

## Sheet: Sheet1
Table 2. Position of polymorphic sites and nucleic acid sequence at these sites among 16S rDNA of T. equigenitalis isolates
Position of	NCTC11184	Kentucky188	EQ59	EQ70	SS28	HH139	CEMO12	CEMO13	CEMO14	Aus1	Aus2	Aus3	Aus4	Aus5	Aus6	Aus7	Fr-1	Fr-2	Fr-9	Fr-10	X68645	AF297172	AF297173
polymorphic site*
138	G	G	G	G	G	G	G	G	G	G	G	G	G	G	G	G	-	-	-	-	G	G	G
139	C	C	C	C	C	C	C	C	C	C	C	C	C	C	C	C	-	-	-	-	C	C	C
146A	-	-	-	-	-	-	-	-	-	A	A	A	A	A	A	A	A	A	A	A	-	-	-
173	G	G	G	G	G	G	G	G	G	A	A	A	A	A	A	A	G	G	G	G	G	G	G
239	A	A	A	A	A	A	A	A	A	-	-	-	-	-	-	-	A	A	A	A	A	A	A
369	T	C	C	C	C	C	C	C	C	C	C	C	C	C	C	C	C	C	C	C	T	C	C
400	C	C	C	C	C	C	C	C	C	C	C	C	C	C	C	C	C	C	C	C	G	C	C
494	T	G	T	T	T	T	T	T	T	T	T	T	T	T	T	T	T	T	T	T	G	T	T
501	A	A	A	A	A	A	A	A	A	A	A	A	A	A	A	A	A	A	A	A	G	A	A
907	C	C	C	C	C	C	C	C	C	C	C	C	C	C	C	C	-	-	-	-	C	C	C
1486	G	G	G																		G	A	A
1492	G	A	A																		G
Note:* position in relation to NCTC11184 isolate of T. equigenitalis; A position in relation to Aus1 isolate of T. equigenitalis.
