# Supplementary material for: Homogeneity of the 16S rDNA sequence among geographically disparate isolates of Taylorella equigenitalis
Source: BMC Vet Res. 2006 Jan 6;2:1. doi: 10.1186/1746-6148-2-1 (PMC1360666; doi:10.1186/1746-6148-2-1)
Supplement: Additional File 1 — Table 2 [file 1746-6148-2-1-S1.xls]

## Sheet: Sheet1
Table 1. Isolates of T. equigenitalis used in the present study and accession numbers of the nucleotide sequences of their 16S rDNA
Isolate of T. equigenitalis	Breed	Sex	Country of isolation	Year of isolation	Accession number (DDBJ/EMBL/GenBank)	References
NCTC11184T	Thoroughbred	Female	England	1977	AF408197	Kagawa et al., 2005
Kentucky188	N.A.	Female	U.S.A	1978	AB069660	Kagawa et al., 2005
EQ59	Thoroughbred	Female	Japan	1980	AB066372	Kagawa et al., 2005
EQ70	Thoroughbred	Female	Japan	1980	AB200402	the present study
HH139	Thoroughbred	Female	Japan	1980	AB200397	the present study
SS28	Thoroughbred	Female	Japan	1980	AB200403	the present study
CEMO12	Thoroughbred	Female	Japan	1996	AB200404	the present study
CEMO13	Thoroughbred	Female	Japan	1996	AB200405	the present study
CEMO14	Thoroughbred	Female	Japan	1996	AB200406	the present study
Aus1	N.A.	N.A.	Australia	N.A.	AB200407	the present study
Aus2	N.A.	N.A.	Australia	N.A.	AB200408	the present study
Aus3	N.A.	N.A.	Australia	N.A.	AB200409	the present study
Aus4	N.A.	N.A.	Australia	N.A.	AB200410	the present study
Aus5	N.A.	N.A.	Australia	N.A.	AB200411	the present study
Aus6	N.A.	N.A.	Australia	N.A.	AB200412	the present study
Aus7	N.A.	N.A.	Australia	N.A.	AB200413	the present study
Fr-1	N.A.	N.A.	France	N.A.	AB200398	the present study
Fr-2	N.A.	N.A.	France	N.A.	AB200399	the present study
Fr-9	French Trotter	Male	France	N.A.	AB200400	the present study
Fr-10	French Trotter	Female	France	N.A.	AB200401	the present study
three isolates	N.A.	N.A.	N.A.	N.A.	X68645	Bleumink-Pluym et al., 1993
10783	N.A.	N.A.	The Netherlands	N.A.	AF29712	Jang et al., 2001
96-178	N.A.	N.A.	U.S.A	N.A.	AF29713	Jang et al., 2001
N.A. , not available.
